# Supplementary material for: Interaction of Receptor-Binding Domain of the SARS-CoV-2 Omicron Variant with hACE2 and Actin
Source: Cells. 2024 Aug 7;13(16):1318. doi: 10.3390/cells13161318 (PMC11352305; doi:10.3390/cells13161318)
Supplement: Supplementary file 1 [file cells-13-01318-s001.zip]

Archive with 5 entries (5 files):
- Figure S1.tif
- Figure S2.tif
- Figure S3.tif
- Figure S4.tif
- SupplementalData.xlsx
