# Supplementary material for: Interaction of Receptor-Binding Domain of the SARS-CoV-2 Omicron Variant with hACE2 and Actin
Source: Cells. 2024 Aug 7;13(16):1318. doi: 10.3390/cells13161318 (PMC11352305; doi:10.3390/cells13161318)
Supplement: Supplementary file 1 [file cells-13-01318-s001.zip › SupplementalData.xlsx]

## Sheet: Fig1c
Lag time /ms	Y (Ctrl)	Y (Wuhan)	Y (Omicron)
0.0002	0.43688	0.08359	0.7602
0.0004	0.13217	-0.08362	0.26976
0.0006	-0.32976	0.28281	0.53051
0.0008	0.1988	0.10593	0.3741
0.001	-0.15436	0.18787	0.53749
0.0012	0.32624	0.26691	0.43695
0.0014	0.46094	0.01454	0.10873
0.0016	0.15443	0.04581	-0.03106
0.0018	0.00599	0.48051	0.0476
0.002	0.38411	-0.02507	0.52193
0.0022	0.56234	0.27178	0.37617
0.0024	0.33291	0.40233	0.17598
0.0026	0.00915	0.04355	0.33217
0.0028	0.47528	0.21321	0.2225
0.003	-0.05181	0.31154	0.74285
0.0032	-0.26863	0.42978	0.8015
0.0036	0.16554	0.19131	-0.02878
0.004	0.10158	-0.04691	0.52898
0.0044	-0.07916	0.37394	0.16595
0.0048	0.08063	0.1348	0.36198
0.0052	0.20056	0.18894	0.42158
0.0056	0.10817	-0.01297	0.66406
0.006	-0.11658	0.09327	0.56851
0.0064	-0.00161	0.11879	-0.00944
0.0072	-0.07021	0.04386	0.2258
0.008	0.15498	0.16108	0.57171
0.0088	0.22509	0.10392	0.2021
0.0096	-0.07035	0.20454	0.00867
0.0104	0.26652	0.17898	0.13961
0.0112	0.05445	0.11183	0.27582
0.012	-0.08828	0.27366	0.37563
0.0128	0.08874	0.22368	0.30739
0.0144	-0.0674	0.23971	0.35091
0.016	-0.09155	0.168	0.11285
0.0176	0.12661	0.21081	0.31789
0.0192	0.13265	0.18313	0.0734
0.0208	0.09231	-0.06396	0.40788
0.0224	-0.0692	0.0676	0.20115
0.024	-0.0202	0.14744	0.08042
0.0256	0.14733	0.14625	0.3601
0.0288	0.0609	0.12238	0.28938
0.032	0.12494	0.09326	0.12111
0.0352	0.0975	0.19608	0.24811
0.0384	0.01865	0.1822	0.20741
0.0416	0.16085	0.15611	0.24387
0.0448	0.05458	0.18815	0.24976
0.048	0.04247	0.11218	0.20183
0.0512	0.1504	0.09642	0.15583
0.0576	0.05647	0.06468	0.16224
0.064	-0.09532	0.0808	0.30444
0.0704	0.11096	0.06301	0.28308
0.0768	0.0964	0.13213	0.17051
0.0832	0.0221	0.09377	0.24602
0.0896	0.03114	0.07414	0.12267
0.096	0.06698	0.13665	0.23742
0.1024	0.00332	0.11994	0.18397
0.1152	0.03488	0.10922	0.24099
0.128	0.03168	0.11529	0.17992
0.1408	0.07699	0.09412	0.07418
0.1536	0.0283	0.0667	0.12182
0.1664	-0.03308	0.09529	0.08357
0.1792	0.04052	0.11659	0.20086
0.192	0.01	0.08831	0.19928
0.2048	0.0272	0.10285	0.13991
0.2304	-0.0233	0.11681	0.09955
0.256	-0.00563	0.12577	0.11822
0.2816	0.02904	0.09284	0.15587
0.3072	0.0441	0.06705	0.11514
0.3328	-0.01661	0.06731	0.07876
0.3584	0.03708	0.08382	0.10787
0.384	0.02969	0.03519	0.09148
0.4096	0.01688	0.05652	0.13874
0.4608	0.01675	0.06119	0.0913
0.512	0.00258	0.06027	0.09648
0.5632	0.02293	0.05476	0.06345
0.6144	0.00668	0.05004	0.0487
0.6656	0.02108	0.03734	0.07898
0.7168	0.02917	0.02943	0.05294
0.768	0.00322	0.03344	0.0741
0.8192	0.03129	0.03569	0.03415
0.9216	0.01061	0.0422	0.04474
1.024	0.01722	0.0272	0.06898
1.1264	0.02488	0.03826	0.04406
1.2288	-0.006	0.04187	0.04021
1.3312	0.02478	0.03363	0.02725
1.4336	0.01253	0.02609	0.0299
1.536	-0.00942	0.01917	0.04304
1.6384	0.00138	0.01343	0.06571
1.8432	-0.01096	0.02168	0.03015
2.048	-0.000883217	0.01693	0.03987
2.2528	0.00196	0.00616	0.03704
2.4576	0.00212	0.00165	0.01129
2.6624	0.00909	0.0107	0.01919
2.8672	0.00739	0.01153	0.02908
3.072	0.01103	0.00971	0.01251
3.2768	0.03124	0.00436	-0.000220603
3.6864	0.00421	0.00597	0.01117
4.096	0.00508	0.00614	0.03522
4.5056	-0.00216	0.00465	0.03639
4.9152	0.00449	0.00994	0.01922
5.3248	0.00663	0.00382	0.00841
5.7344	-0.00441	0.00417	-4.07759e-05
6.144	0.00997	0.00515	0.00564
6.5536	0.01515	0.00597	0.00832
7.3728	0.00573	0.00604	0.00771
8.192	-0.00157	0.000980875	0.00681
9.0112	0.000821478	0.000618	0.02142
9.8304	-0.01072	0.00317	-0.00935
10.6496	-0.01018	0.00532	0.00371
11.4688	-0.00336	0.01148	-0.00346
12.288	-0.00293	0.01687	0.01154
13.1072	-0.000360348	0.01026	0.01996
14.7456	-0.00361	-0.00229	0.0259
16.384	-0.00382	-0.005	0.00558
18.0224	0.000814609	-0.0096	0.01267
19.6608	-0.00106	-0.00301	-0.00229
21.2992	-0.01014	0.0027	-0.0027
22.9376	-0.00538	0.01126	-0.00539
24.576	-0.01347	0.00604	-0.00229
26.2144	-0.00425	-0.00109	0.00776
29.4912	-0.003	0.00734	0.00354
32.768	-0.0049	-0.00155	0.00167
36.0448	-0.00313	0.00278	0.00943
39.3216	0.00219	-0.000327937	0.008
42.5984	0.00537	0.00369	-0.000306293
45.8752	-0.000454957	0.000932812	0.00748
49.152	0.00364	-0.00346	0.00962
52.4288	0.00251	0.00826	0.00523
58.9824	0.00149	0.0082	0.00497
65.536	0.000588522	0.00079975	0.01052
72.0896	0.00269	0.0029	0.00316
78.6432	-0.00824	-0.000766188	-0.00656
85.1968	0.00395	0.00333	-0.00367
91.7504	0.0017	-0.00299	0.00479
98.304	-0.00439	-0.00177	0.01583
104.858	0.00604	-8.10625e-05	0.0053
117.965	0.00199	0.00129	0.00629
131.072	0.0029	8.70625e-05	0.00298
144.179	0.00184	0.00136	0.00396
157.286	-0.000883043	0.00324	0.00231
170.394	0.0033	-0.00209	-0.000304655
183.501	-0.00356	-6.15e-05	0.00624
196.608	0.00226	-0.00244	-0.00464
209.715	0.00991	-0.00164	-0.000212672
235.93	-0.0012	0.000251625	-0.00127
262.144	-0.00165	0.0011	0.00136
288.358	0.000407043	0.00234	-0.01124
314.573	-0.000343565	-0.00104	0.00158
340.787	0.00323	-0.0033	0.0022
367.002	0.00311	-0.000433938	-0.00475
393.216	0.000250609	0.0046	0.00244
419.43	-0.00394	0.0004495	0.00114
471.859	-0.00104	0.00207	0.00142
524.288	0.00136	-0.000445688	-0.0042
576.717	0.000578957	0.00224	0.00254
629.146	0.000801826	6.05e-05	0.000661724
681.574	0.00157	-0.000235812	0.00387
734.003	0.00305	-0.00149	0.00272
786.432	-0.00269	0.000572375	0.00248
838.861	0.00182	0.00343	0.000997241
943.718	-0.000460435	-0.00148	-0.00178
1048.58	0.00141	0.00041125	0.00033569
1153.43	-0.000465304	-0.000915063	0.00044431
1258.29	0.000184435	-0.000456062	-0.00155
1363.15	0.00174	0.00213	0.000652672
1468.01	0.00158	0.00103	-0.0027
1572.86	0.000769913	0.0006545	-0.000438276
1677.72	0.000444783	0.00176	-0.000357155
1887.44	-0.00063887	0.00131	0.00204
2097.15	0.000199043	0.00198	-0.00402
2306.87	-0.000139739	0.000953437	-0.0025
2516.58	-0.000452348	0.00121	0.00197
2726.3	-0.000350261	-0.000876312	0.000557155
2936.01	-0.00109	0.00203	0.00323
3145.73	0.000757391	0.000654312	0.0035
3355.44	-0.000512522	-0.00187	0.000691983

## Sheet: Fig1d
trial	ACE2-mCh	ACE2-Wuhan	ACE2-Omicron	GFP-mCh	GFP-Wuhan	GFP-omic
1	0.04706	0.18264	0.31824	0.03359	0.06353	0.0497
2	0.02831	0.19226	0.2604	0.01647	0.06189	0.07036
3	0.07081	0.18412	0.24661	0.00641	0.01093	0.05099
4	0.01961	0.23301	0.27586	0.04174	0.04686	0.0571
5	0	0.22941	0.19898	0.0625	0.06276	0.0391

## Sheet: Fig1e
trial	ACE2-mCh	ACE2-Wuhan	ACE2-Omicron	GFP-mCh	GFP-Wuhan	GFP-omic
1	3.809	3.957	3.546	3.698	3.955	4.329
2	4.106	3.628	3.992	3.351	3.556	3.735
3	3.166	3.312	3.478	2.715	3.578	3.492
4	4.177	3.556	4.518	4.683	4.943	3.438
5	4.276	3.864	3.29	4.209	4.648	4.055

## Sheet: Fig1f
trial	ACE2-mCh	ACE2-Wuhan	ACE2-Omicron	GFP-mCh	GFP-Wuhan	GFP-omic
1	2.181	2.344	2.196	2.267	2.272	2.299
2	2.745	2.573	2.144	1.53	1.962	2.246
3	1.921	1.824	2.006	1.865	2.253	2.265
4	2.635	2.244	2.549	2.419	2.209	2.182
5	2.528	2.314	2.442	2.216	2.643	2.758
